# Supplementary material for: Pediatric Emergency Medicine Simulation Curriculum: Submersion Injury With Hypothermia and Ventricular Fibrillation
Source: MedEdPORTAL. 2017 Oct 17;13:10643. doi: 10.15766/mep_2374-8265.10643 (PMC6338133; doi:10.15766/mep_2374-8265.10643)
Supplement: Supplementary file 1 — A. Simulation Case.docx B. Environment Preparation.docx C. CXR ECG Rhythm Strip.docx D. Teamwork and Communication Glossary.docx E. Debriefing Materials.docx F. Session Evaluation Form.docx G. PowerPoint Presentation.ppt [file mep-13-10643-s001.zip]

Archive with 8 entries (8 files):
- _Educational Summary Report_10643.pdf
- A. Simulation Case.docx
- B. Environment Preparation.docx
- C. CXR ECG Rhythm Strip.docx
- D. Teamwork and Communication Glossary.docx
- E. Debriefing Materials.docx
- F. Session Evaluation Form.docx
- G. PowerPoint Presentation.ppt
